# Supplementary material for: The Ancestral KEAP1-NRF Pathway in Amphioxus Branchiostoma japonicum: Implications for the Evolution of Antioxidant Defense System
Source: Int J Mol Sci. 2025 Apr 6;26(7):3427. doi: 10.3390/ijms26073427 (PMC11989980; doi:10.3390/ijms26073427)
Supplement: Supplementary file 1 [file ijms-26-03427-s001.zip]

Archive with 1 entries (1 files):
- ijms-3397565-supplementary.pdf
